# Supplementary material for: Microfluidic Chip for Molecular Amplification of Influenza A RNA in Human Respiratory Specimens
Source: PLoS One. 2012 Mar 22;7(3):e33176. doi: 10.1371/journal.pone.0033176 (PMC3310856; doi:10.1371/journal.pone.0033176)
Supplement: Table S2 — Summary of the patient specimens tested by DFA and bench top RT-PCR. (XLS) [file pone.0033176.s006.xls]

## Sheet: Sheet1
Table S2. Summary of the patient specimens tested by DFA and bench top RT-PCR
StudyID	DFA result	Avg Ct Type A	Type A load c/ml (calculated)
39B	RSV	undet.
40B	RSV	undet.
41B	RSV	undet.
42B	RSV	undet.
43B	RSV	undet.
44B	RSV	undet.
45B	RSV	undet.
46B	parainfluenza 3	undet.
47B	RSV	undet.
48B	RSV	undet.
49B	RSV	undet.
50B	parainfluenza 2	undet.
51B	parainfluenza 3	undet.
52B	RSV	undet.
53B	RSV	undet.
54B	influenza A	23.61	12000000
55B	parainfluenza 3	undet.
56B	parainfluenza 3	undet.
57B	parainfluenza 3	undet.
58B	parainfluenza 3	undet.
59B	parainfluenza 3	undet.
60B	parainfluenza 3	undet.
61B	parainfluenza 3	undet.
62B	parainfluenza 1	undet.
63B	parainfluenza 3	undet.
64B	parainfluenza 3	undet.
65B	parainfluenza 3	undet.
66B	parainfluenza 3	undet.
67B	parainfluenza 3	undet.
68B	RSV	undet.
69B	RSV	undet.
70B	parainfluenza 3	undet.
71B	parainfluenza 3	undet.
72B	adenovirus	undet.
73B	parainfluenza 3	undet.
74B	neg	33.1	54000
75B	adenovirus	undet.
76B	parainfluenza 3	undet.
1B	influenza A	24.7	130000000
2B	influenza A	23.58	260000000
3B	influenza A	24.88	110000000
4B	influenza A	22.87	410000000
5B	influenza A	24.09	190000000
6B	influenza A	28.36	12000000
7B	influenza A	24.42	150000000
8B	influenza A	25.7	66000000
9B	influenza A	20.65	1700000000
10B	influenza A	27.09	27000000
11B	influenza A	32.12	1100000
12B	influenza A	23.47	280000000
13B	influenza A	23.27	310000000
14B	influenza A	28.32	12000000
15B	influenza A	17.37	14000000000
16B	influenza A	21.75	830000000
17B	influenza A	23.47	280000000
18B	influenza A	22.68	460000000
19B	influenza A	22.22	610000000
20B	influenza A	20.17	1500000000
21B	influenza A	19.45	2000000000
22B	influenza A	25.85	7000000
77B	parainfluenza 1	undet.
23B	influenza A	26.74	34000000
24B	influenza A	18.18	2900000000
25B	influenza A	21.77	290000000
26B	influenza A	20.68	590000000
27B	influenza A	18.63	2200000000
28B	influenza A	27.48	7500000
29B	influenza A	22	250000000
30B	influenza A	27.4	7900000
31B	influenza A	27.61	6900000
32B	influenza A	23.96	68000000
33B	influenza A	24.05	64000000
34B	influenza A	19.99	790000000
35B	influenza A	17.72	3200000000
36B	influenza A	17.19	4500000000
37B	influenza A	20.05	760000000
38B	influenza A	26.57	13000000
78B	influenza A	19.44	220000000
79B	influenza A	17.82	670000000
80B	influenza A	undet.
81B	influenza A	27.25	1100000
82B	influenza A	undet.
83B	influenza A	19.22	250000000
84B	influenza A	17.28	940000000
85B	influenza A	20.07	140000000
86B	influenza A	22.56	26000000
87B	influenza A	14.63	5800000000
88B	influenza A	22.53	26000000
89B	parainfluenza*	undet.
90B	parainfluenza*	undet.
91B	influenza A	19.43	220000000
92B	influenza A	23.45	14000000
93B	parainfluenza*	undet.
94B	influenza A	16.16	2000000000
95B	influenza A	17.21	1000000000
96B	influenza A	17.55	790000000
97B	parainfluenza 3	undet.
98B	influenza A	19.02	290000000
99B	influenza A	17.45	840000000
100B	influenza A	20.27	120000000
101B	influenza A	19.04	290000000
102B	parainfluenza 3	undet.
103B	influenza A	15.61	3000000000
104B	parainfluenza 1	undet.
105B	parainfluenza 3	undet.
106B	parainfluenza 3	undet.
(undet. - undetected)
The bolded samples were also tested in the microfluidic assay.
